# Supplementary material for: LC-MS/MS-based metabolomic study provides insights into altitude-dependent variations in flavonoid profiles of strawberries
Source: Front Plant Sci. 2025 Jan 7;15:1527212. doi: 10.3389/fpls.2024.1527212 (PMC11746042; doi:10.3389/fpls.2024.1527212)
Supplement: Supplementary Table 1 — Illustrates the details of flavonoid compounds identified in this study. [file Table1.xlsx]

## Sheet: Raw Data
Index	Q1 (Da)	Q3 (Da)	Molecular weight (Da)	Formula	Ionization model	Compounds	Class I	Class II	CAS	Level	ZT-1	ZT-2	ZT-3	ZT99-1	ZT99-2	ZT99-3	DD99-1	DD99-2	DD99-3	QC01	QC02	QC03	cpd_ID	kegg_map	mw_cpd_ID	mw_map
Lmqn006260	301.04	151	302.043	C15H10O7	[M-H]-	2',3',4',5,7-pentahydroxyflavone	Flavonoids	Flavones	-	1	82845.7	112374	85552.8	96478.1	108600	89112.8	53985.5	59011.3	48953.7	61508.3	69837.7	70311.2	-	-	-	-
Jmgn005927	287.06	125.03	288.063	C15H12O6	[M-H]-	2-hydroxynaringenin*	Flavonoids	Flavanones	-	2	2.23162e+06	2.23009e+06	2.53587e+06	1.28787e+06	1.25873e+06	1.34569e+06	3.99045e+06	3.81968e+06	3.65594e+06	2.12692e+06	2.15769e+06	2.5288e+06	-	-	-	-
Lmsp004301	451.12	289.07	450.116	C21H22O11	[M+H]+	3',5,5',7-Tetrahydroxyflavanone-7-O-glucoside*	Flavonoids	Flavanones	-	1	816534	728851	894733	659065	772692	653582	1.41265e+06	1.01244e+06	1.07696e+06	572675	739812	586370	-	-	-	-
Zblp004717	625.17	317.07	624.169	C28H32O16	[M+H]+	3'-methoxyquercetin-3-O-L-rhamnosyl(1→2)-glucopyranoside*	Flavonoids	Flavonols	-	3	20358	24162.3	38151.4	31161.3	30531.4	20351.5	12721.8	7755.75	7640.44	15267.4	21625.4	20785.8	-	-	CM00608	MetMap115
Zmpp002571	303.05	257.05	302.043	C15H10O7	[M+H]+	3,3',4',5',7-Pentahydroxyflavone; Robinetin	Flavonoids	Flavonols	490-31-3	1	286557	457292	345899	424579	383057	334026	190298	106902	148768	158874	253863	247954	C10177	-	C10177	-
mws0914	271.06	151	272.068	C15H12O5	[M-H]-	3,5,7-Trihydroxyflavanone (Pinobanksin)	Flavonoids	Flavanonols	548-82-3	1	29786.8	40502.6	48588.1	69301.9	50358.6	41376.6	32141.1	40884.1	28856.9	27840.1	36921.8	34335.2	C09826	ko00941	C09826	-
Yaan004754	923.15	461.08	924.16	C42H36O24	[M-H]-	3-((5-((2-(3,4-dihydroxy-5-((3,4,5-trihydroxy-6-(hydroxymethyl)tetrahydro-2H-pyran-2-yl)oxy)phenyl)-6,7-dihydroxy-4-oxo-4H-chromen-5-yl)oxy)-3,4-dihydroxy-6-methyltetrahydro-2H-pyran-2-yl)oxy)-2,7-dihydroxy-8-methoxychromeno[5,4,3-cde]chromene-5,10-dione	Flavonoids	Flavones	-	3	46355.9	27814.4	23284.8	699131	707855	507506	353351	261796	297743	143663	154090	173785	-	-	-	-
MWSslk146	595.17	433.12	594.159	C27H30O15	[M+H]+	4'-O-Glucosylvitexin	Flavonoids	Flavones	38950-94-6	3	27956.7	18525.9	44129.9	126543	81789.8	109552	49391.4	66750.4	54010	20073.5	44757.6	48606.4	-	-	-	-
Lmqn009304	325.11	293.08	326.115	C19H18O5	[M-H]-	5-Hydroxy-7,4'-dimethoxy-6,8-dimethylflavone; Eucalyptin	Flavonoids	Flavones	3122-88-1	3	16031.2	15284.7	13912.8	6678.24	3437.21	4976.47	46206.9	52147.2	47792	21008.4	22721.2	17930.2	-	-	-	-
Labp005025	535.14	287.09	534.137	C25H26O13	[M+H]+	6''-O-Malonylisosakuranin	Flavonoids	Flavanones	-	2	1.28332e+06	1.13857e+06	1.35259e+06	1.44643e+06	2.10683e+06	1.89413e+06	3.40351e+06	2.55996e+06	2.42879e+06	1.3102e+06	1.64504e+06	1.47586e+06	-	-	-	-
Lmjp003655	463.12	301.08	462.116	C22H22O11	[M+H]+	6-C-MethylKaempferol-3-glucoside*	Flavonoids	Flavonols	-	1	187040	213572	229546	273116	257176	253988	98818.9	78635.6	122215	141343	128632	176411	-	-	CM00467	MetMap113
Lmsn004132	329.094	167.04	330.11	C18H18O6	[M-H]-	6-Hydroxy-4',5,7-trimethoxyflavanone; Hamiltone A	Flavonoids	Flavanones	6626-61-5	3	1.05159e+06	760625	534353	142978	282098	251096	1.66789e+06	1.81703e+06	2.11862e+06	711100	1.03778e+06	749440	-	-	-	-
pmp001310	627.16	303.1	626.148	C27H30O17	[M+H]+	6-Hydroxykaempferol-3,6-O-Diglucoside*	Flavonoids	Flavonols	-	3	3016.99	43997.3	3016.99	15084.9	32125.8	36071.4	113530	113655	146912	30434.6	39443.6	67776.6	-	-	CM00496	MetMap113,MetMap114
pmp001313	803.19	303.1	802.18	C33H38O23	[M+H]+	6-Hydroxykaempferol-3,6-O-Diglucoside-7-O-Glucuronic Acid	Flavonoids	Flavonols	-	3	106057	104362	147965	101245	98989.9	114322	87242.9	52961.4	61383	58243.9	62382.5	88265.1	-	-	CM00539	MetMap113,MetMap114
Zmhp001820	803.18	303.05	802.18	C33H38O23	[M+H]+	6-Hydroxykaempferol-3,6-O-Diglucoside-7-O-Glucuronide	Flavonoids	Flavonols	-	2	57309.3	109277	91236.5	46241.3	68932.8	81542.8	52953.6	43713.4	30279.1	34473.9	50798	58171.2	-	-	-	-
Zmhp002730	627.16	303.05	626.148	C27H30O17	[M+H]+	6-Hydroxykaempferol-6,7-O-Diglucoside*	Flavonoids	Flavonols	-	3	27605	16145.4	25965	3229.09	3229.09	3229.09	128715	96263.9	126395	30155.1	47564.8	53910	-	-	-	-
pmp001311	627.16	303.1	626.148	C27H30O17	[M+H]+	6-Hydroxykaempferol-7,6-O-Diglucoside	Flavonoids	Flavonols	-	1	4724.22	4724.22	4724.22	32122.4	23621.1	53978.1	141598	160414	111541	47626.5	63002.7	56948.4	-	-	CM00497	MetMap114
pmp001309	465.1	303.1	464.096	C21H20O12	[M+H]+	6-Hydroxykaempferol-7-O-glucoside	Flavonoids	Flavonols	-	1	177263	163620	491664	217153	403065	299480	608134	420066	581888	183753	412759	253577	-	-	CM00470	MetMap114
Hmcn001884	463.09	301.03	464.096	C21H20O12	[M-H]-	6-Hydroxyluteolin 5-glucoside*	Flavonoids	Flavones	-	1	1.40278e+06	1.2793e+06	922257	1.72927e+06	1.63268e+06	1.8572e+06	747087	758302	596436	1.23114e+06	1.4897e+06	1.39167e+06	-	-	-	-
Lmjp003295	479.12	317.07	478.111	C22H22O12	[M+H]+	6-Methoxykaempferol-3-O-glucoside*	Flavonoids	Flavonols	63422-27-5	1	346192	395539	447178	487015	543340	491778	127943	77472.6	130303	206548	208922	247618	-	-	CM00471	MetMap113,MetMap114
Lmpp005784	465.1	333.07	464.096	C21H20O12	[M+H]+	6-Methoxyquercetin-3-O-Xyloside	Flavonoids	Flavonols	-	3	30270.9	34504.9	40251.8	35940.7	18694.7	28757.7	24444.7	23003.5	23003.5	10071.7	20134.7	18694.7	-	-	-	-
Lmpn006208	461.11	315.05	462.116	C22H22O11	[M-H]-	8-Methoxykaempferol-7-O-rhamnoside	Flavonoids	Flavonols	-	3	410627	346415	445277	184713	213521	225365	127065	77338.8	61652.8	229823	219863	249469	-	-	CM00468	MetMap114
mws0072	433.11	271.06	432.106	C21H20O10	[M+H]+	Apigenin-5-O-glucoside	Flavonoids	Flavones	28757-27-9	1	2.03671e+07	2.2601e+07	2.3223e+07	4.20086e+06	7.71659e+06	7.48788e+06	2.55991e+07	2.1244e+07	2.34564e+07	9.59034e+06	1.23622e+07	1.1268e+07	-	-	-	-
mws1434	431.1	311.05	432.106	C21H20O10	[M-H]-	Apigenin-6-C-glucoside (Isovitexin)*	Flavonoids	Flavones	38953-85-4	1	54213	38201.9	19639.1	29483.1	12333.6	25883.1	2466.71	2466.71	2466.71	23414.7	33275.1	30809.9	C01714	ko00944	C01714	-
MWSHY0189	433.11	271.07	432.106	C21H20O10	[M+H]+	Apigenin-7-O-glucoside(Cosmosiin)	Flavonoids	Flavones	578-74-5	1	3.2506e+06	3.17706e+06	3.52105e+06	649709	1.02766e+06	1.91075e+06	5.48705e+06	3.31054e+06	5.22103e+06	1.97597e+06	2.45189e+06	2.20824e+06	C04608	ko00944	C04608	-
Zbsn004665	431.1	311.05	432.106	C21H20O10	[M-H]-	Apigenin-8-C-Glucoside (Vitexin)*	Flavonoids	Flavones	3681-93-4	1	39431	45593.9	22094	33167.1	19721.9	30809.9	29278.3	3944.37	3944.37	33266.9	20956.3	39432.6	C01460	ko00941,ko00944	C01460	-
mws1094	287.06	259.07	288.063	C15H12O6	[M-H]-	Aromadendrin (Dihydrokaempferol)	Flavonoids	Flavanonols	480-20-6	1	1.10136e+06	1.0602e+06	1.05922e+06	682639	671368	608039	2.06748e+06	1.88519e+06	1.54246e+06	1.23084e+06	1.1292e+06	1.10962e+06	C00974	ko00941,ko01100,ko01110	C00974	MetMap114
Lmtn002796	449.11	287.06	450.116	C21H22O11	[M-H]-	Aromadendrin-7-O-glucoside	Flavonoids	Flavanonols	28189-90-4	1	4.12302e+06	4.62797e+06	5.6186e+06	4.79882e+06	4.32974e+06	3.86826e+06	7.81348e+06	7.4264e+06	7.67915e+06	4.59188e+06	4.58947e+06	4.53002e+06	-	-	CM00465	MetMap114
Ybnn006457	301.069	151.003	302.079	C16H14O6	[M-H]-	Artocarpanone	Flavonoids	Flavanones	-	3	74492.3	78918.4	68864.3	71085.2	78920.3	75115	47987	33360.3	39146.4	53659	61867.7	54123.7	-	-	-	-
mws2186	435.09	303.05	434.085	C20H18O11	[M+H]+	Avicularin(Quercetin-3-O-α-L-arabinofuranoside)	Flavonoids	Flavonols	572-30-5	3	66021.9	95048.4	94142.6	330421	389122	430980	247927	213048	204197	126903	185727	199754	C22608	-	C22608	-
Lmdp003808	317.07	302.04	316.058	C16H12O7	[M+H]+	Azaleatin (5-O-Methylquercetin)	Flavonoids	Flavonols	529-51-1	1	31695.1	63388.6	68082.1	48125.2	46952.9	31699.6	9397.55	13207.1	18790.7	18785.4	22309.1	22305.9	C10022	-	C10022	MetMap117
Smgp006499	595.14	287.05	594.137	C30H26O13	[M+H]+	Buddlenoid A*	Flavonoids	Flavonols	142750-32-1	1	341258	230814	247385	695938	874823	1.00911e+06	808500	352934	389360	270446	324791	372365	-	-	-	-
Smbn003459	287.05	153.01	288.063	C15H12O6	[M-H]-	Carthamidin	Flavonoids	Flavanones	479-54-9	3	76007.3	91017.9	77126.6	36606.3	57823.7	52549.8	153881	125716	110694	81617.3	88185.1	76473.5	C16940	-	C16940	-
Zmhn001036	433.11	271.06	434.121	C21H22O10	[M-H]-	Choerospondin	Flavonoids	Flavanones	81202-36-0	1	1.55137e+06	1.0134e+06	1.45818e+06	1.22122e+06	612648	538229	2.3227e+06	3.5705e+06	2.22328e+06	1.93761e+06	1.94728e+06	1.75063e+06	-	-	-	-
Zbhp006013	503.12	255.07	502.111	C24H22O12	[M+H]+	Chrysin 7-(6-O-malonylglucoside)	Flavonoids	Flavones	-	1	17411.8	26250.3	27244.1	16843.7	12440.5	21798.2	24274.6	22240.4	26250.3	13876.3	17836.4	10409.4	-	-	-	-
pmb3012	461.11	299.06	462.116	C22H22O11	[M-H]-	Chrysoeriol-7-O-glucoside	Flavonoids	Flavones	19993-32-9	1	20496.7	40660.9	41240.1	4099.33	4099.33	4099.33	180274	293487	189069	84067.2	126501	94467.6	-	-	-	-
Lmnp002762	639.2	477.14	638.185	C29H34O16	[M+H]+	Cirsimaritin-8-C-[glucosyl-(1-2)]-glucoside	Flavonoids	Flavones	-	3	75027.4	53400.4	81375.5	91547.4	50876.8	59765.4	34622	21625.4	44511.4	47049.5	49079.7	47043.3	-	-	-	-
Wcgn005541	315.087	271.093	316.095	C17H16O6	[M-H]-	Cyrtominetin	Flavonoids	Flavones	95272-99-4	3	228849	265278	231407	118259	116887	130921	51235.2	45549.1	34076.8	108165	121831	145715	-	-	-	-
MWSslk252	593.19	285.08	594.195	C28H34O14	[M-H]-	Didymin (Isosakuranetin-7-O-rutinoside)*	Flavonoids	Flavanones	14259-47-3	3	1.24338e+06	876302	740964	2.48479e+06	1.41165e+06	3.16091e+06	2.52195e+06	1.26956e+06	1.04321e+06	1.46365e+06	1.57425e+06	1.56005e+06	-	-	-	-
Lmlp005236	451.12	289.08	450.116	C21H22O11	[M+H]+	Dihydrokaempferol-3-O-glucoside*	Flavonoids	Flavanonols	31049-08-8	1	825678	864864	790542	558114	641894	663436	1.35928e+06	948531	1.39459e+06	477030	552706	669005	-	-	CM00464	MetMap113,MetMap114
Lmmn004625	449.11	287.06	450.116	C21H22O11	[M-H]-	Dihydrokaempferol-7-O-glucoside	Flavonoids	Flavanonols	-	1	127550	181751	180012	179180	217907	189193	158370	133927	137115	141365	283055	154119	-	-	-	-
Hmqn003268	303.05	151.03	304.058	C15H12O7	[M-H]-	Dihydrotricetin	Flavonoids	Flavanones	-	1	46355.9	78276.3	57468.1	78998.9	72995.9	54918.1	53749.5	70094	49079.4	77113.2	62019.3	53746	-	-	-	-
pmp000579	463.12	301.07	462.116	C22H22O11	[M+H]+	Diosmetin-7-O-galactoside*	Flavonoids	Flavones	-	1	167781	189167	154089	239568	219483	172028	94974.5	81245.5	102605	84423.9	118206	124541	-	-	-	-
Hmmp004965	463.12	301.07	462.116	C22H22O11	[M+H]+	Diosmetin-7-O-glucoside*	Flavonoids	Flavones	20126-59-4	1	176220	170973	173085	154086	199436	150923	86535.3	85464.5	98136.8	92866.3	93935.2	90769.2	-	-	-	-
pmp000583	477.1	301.07	476.096	C22H20O12	[M+H]+	Diosmetin-7-O-glucuronide	Flavonoids	Flavones	35110-20-4	3	1.32283e+06	956695	668523	1.05549e+06	639729	781389	386028	217059	298229	486408	552766	696179	-	-	-	-
Zbnp004170	451.12	289.07	450.116	C21H22O11	[M+H]+	Eriodictyol-3'-O-glucoside*	Flavonoids	Flavanones	-	1	341142	350735	375441	242532	319220	300079	586441	484438	409689	226062	274014	194555	-	-	-	-
Hmmn002588	741.208	621.16	742.196	C32H38O20	[M-H]-	Eriodictyol-7-O-(2''-O-rhamnosyl)xyloside-4'-O-glucuronide	Flavonoids	Flavanones	-	3	16173.3	13690.9	14292.8	21149.1	25173.5	23525.1	22755.4	27212.9	17341.9	28473.6	34827.9	31376.7	-	-	-	-
Lmyn005006	595.15	287.06	596.153	C30H28O13	[M-H]-	Eriodictyol-7-O-(6''-O-p-coumaroyl)glucoside	Flavonoids	Flavanones	-	3	25282	38866.4	39523.9	72573	81704.4	93248.4	70431.6	29818.5	22834.3	38233.2	37338.2	61074.4	-	-	-	-
Zbnn005416	491.116	287.055	492.127	C23H24O12	[M-H]-	Eriodictyol-7-O-(6''-acetyl)glucoside	Flavonoids	Flavanones	-	3	29417.3	34869.6	18004.7	28653.5	45761.8	42487.3	58837.1	39330.4	50118	44663.5	41405.6	30510	-	-	-	-
mws1519	595.17	287.06	596.174	C27H32O15	[M-H]-	Eriodictyol-7-O-Rutinoside (Eriocitrin)	Flavonoids	Flavanones	13463-28-0	2	132238	92845.7	86576.7	66206.2	87468.2	71226.1	212409	204044	133553	138603	135951	149258	C09732	-	C09732	-
MWS20145	451.12	289.07	450.116	C21H22O11	[M+H]+	Eriodictyol-7-O-glucoside*	Flavonoids	Flavanones	38965-51-4	1	92047.7	243108	175094	112248	222558	60775.5	42869.3	80495	38760.2	64900.6	76701.1	105663	-	-	-	-
Lmlp005572	433.11	271.06	432.106	C21H20O10	[M+H]+	Galangin 7-glucoside	Flavonoids	Flavonols	-	1	4.6002e+06	1.33882e+06	1.53841e+06	682938	1.14731e+06	413822	2.53834e+06	2.72158e+06	2.23892e+06	842513	918241	831693	-	-	-	-
Zmhp004034	465.1	303.05	464.096	C21H20O12	[M+H]+	Gossypetin-7-O-L-rhamnopyranoside(Rhodiolgin)	Flavonoids	Flavonols	94696-39-6	2	1.14944e+06	1.59332e+06	1.56611e+06	875553	841194	770049	470664	540039	374850	745291	697344	619254	-	-	-	-
Lmdn005433	493.062	317.03	494.07	C21H18O14	[M-H]-	Gossypetin-8-O-β-D-glucuronide	Flavonoids	Flavonols	-	3	68146.8	81982.2	57277.5	64822.6	63754.6	67173.1	17081.8	13672.2	17041.8	64904.7	58077.2	47816.8	-	-	-	-
pme1598	463.12	301.07	464.132	C22H24O11	[M-H]-	Hesperetin-5-O-glucoside	Flavonoids	Flavanones	69651-80-5	3	940633	1.32891e+06	1.4793e+06	1.69488e+06	1.06593e+06	1.29288e+06	506212	569118	435669	995091	969100	1.16199e+06	-	-	-	-
Lmzp002365	465.14	303.09	464.132	C22H24O11	[M+H]+	Hesperetin-7-O-glucoside	Flavonoids	Flavanones	31712-49-9	3	409326	622827	526813	802199	737894	659131	408363	268011	166493	256862	455814	334063	C16422	ko00941	C16422	-
MWSHY0019	611.2	303.09	610.19	C28H34O15	[M+H]+	Hesperetin-7-O-neohesperidoside(Neohesperidin)	Flavonoids	Flavanones	13241-33-3	3	2584.05	2584.05	2584.05	57510.9	63379.6	37565.5	2584.05	2584.05	2584.05	31695.1	28178.6	12920.2	C09806	ko00941	C09806	-
mws0036	609.18	301.09	610.19	C28H34O15	[M-H]-	Hesperetin-7-O-rutinoside (Hesperidin)	Flavonoids	Flavanones	520-26-3	3	17686.8	3194.86	10201.6	92101.9	113223	120919	12101.8	19794.9	6542.54	38481.8	35184.3	57168.8	C09755	-	C09755	-
MWSslk237	463.13	301.07	462.116	C22H22O11	[M+H]+	Hispidulin-7-O-glucoside(Homoplantaginin)*	Flavonoids	Flavones	17680-84-1	1	121353	223365	203080	191322	188885	183637	102363	69639.5	98140	92863.1	119260	105542	C17762	-	C17762	-
HJN090	433.11	271.06	434.121	C21H22O10	[M-H]-	Isocoreopsin*	Flavonoids	Flavanones	-	1	864827	952334	813062	1.64442e+06	1.59983e+06	1.41379e+06	755562	741775	922826	735373	773629	949818	-	-	-	-
pme1611	433.11	313.07	434.121	C21H22O10	[M-H]-	Isohemiphloin	Flavonoids	Flavanones	3682-02-8	2	1.04041e+06	1.23189e+06	1.1681e+06	948773	1.03913e+06	954878	323420	335963	277943	467316	631509	408066	-	-	-	-
Lmdp003286	465.1	303.06	464.096	C21H20O12	[M+H]+	Isohyperoside*	Flavonoids	Flavonols	35589-21-0	1	1.11162e+06	1.23191e+06	1.31603e+06	1.86454e+06	1.88425e+06	1.37043e+06	1.55521e+06	421602	636730	660689	874382	927929	-	-	-	-
Cmxp004977	289.07	153.02	288.063	C15H12O6	[M+H]+	Isookanin	Flavonoids	Flavanones	-	1	124405	137471	114836	70471.4	87867.5	61858.9	207019	198046	251375	97795.3	115346	85259	-	-	-	-
Zbzp003056	611.17	449.11	610.153	C27H30O16	[M+H]+	Isoorientin-7-O-glucoside	Flavonoids	Flavones	-	2	51597.4	67393.4	73737.8	45259.1	97247.5	88525.8	154576	172912	205994	37411.2	58605.8	77447.1	-	-	-	-
Zbpp001992	479.12	317.07	478.111	C22H22O12	[M+H]+	Isorhamnetin-3-O-Glucoside*	Flavonoids	Flavonols	5041-82-7	1	430684	447178	476518	499922	545688	472997	149069	83338.5	253351	220630	240611	313335	C22589	-	C22589	-
MWSHY0135	625.18	317.08	624.169	C28H32O16	[M+H]+	Isorhamnetin-3-O-rutinoside (Narcissin)*	Flavonoids	Flavonols	604-80-8	3	37021.9	30415.4	59486.9	55528.9	29094.6	33056.4	2910.31	2910.31	14551.5	29090.9	61114.5	38342.4	C16060	-	C16060	-
Hmcp002207	479.12	317.06	478.111	C22H22O12	[M+H]+	Isorhamnetin-7-O-glucoside (Brassicin)*	Flavonoids	Flavonols	6743-96-0	1	193638	156107	176061	173687	254659	177237	49304.6	62216.1	44613.9	49294	69258.1	83330.2	-	-	-	-
WaYn004793	579.173	285.077	580.179	C27H32O14	[M-H]-	Isosakuranetin 7-Alpha-L-Arabinofuranosyl-(1→6)-Glucoside	Flavonoids	Flavanones	-	3	28247.5	16693.6	14737	15377.5	12845.8	26961.5	23108.5	17764.7	10278.2	23108.5	19219	12784.5	-	-	-	-
mws1068	285.04	151	286.048	C15H10O6	[M-H]-	Kaempferol (3,5,7,4'-Tetrahydroxyflavone)	Flavonoids	Flavonols	520-18-3	1	43765.4	53083.6	55272.9	29905	30004	21674.8	89399.6	73427.2	66596.3	38248.2	42750.9	46345.6	C05903	ko00941,ko00944,ko01100,ko01110	C05903	MetMap113,MetMap114
Labp003194	783.16	535.11	782.154	C33H34O22	[M+H]+	Kaempferol glucosyl dimalonyl glucoside	Flavonoids	Flavonols	-	1	47029	29174.1	44068.8	150259	290871	262961	195389	116751	173354	105025	144287	98434.8	-	-	CM00513	MetMap114
Zmcn003728	609.15	285.04	610.153	C27H30O16	[M-H]-	Kaempferol-3,7-O-diglucoside	Flavonoids	Flavonols	25615-14-9	3	20289.5	23481.1	9717.1	25679.6	15781.5	27045.5	63083.1	51421.6	35483.5	21241.4	21393.7	22540.2	-	-	CM00494	MetMap113,MetMap114
MWSHY0201	579.17	287.06	578.164	C27H30O14	[M+H]+	Kaempferol-3,7-O-dirhamnoside (Kaempferitrin)	Flavonoids	Flavonols	482-38-2	3	167844	177027	197484	213758	305999	287029	138773	68513.7	171127	94397.2	122255	159348	C16981	-	C16981	MetMap114
Lmmp003903	491.12	287.05	490.111	C23H22O12	[M+H]+	Kaempferol-3-O-(2''-O-acetyl)glucoside	Flavonoids	Flavonols	-	1	76559.8	60912.2	61107.6	59161.1	60904.4	54813.4	267900	205091	244074	58838	69162.5	101787	-	-	CM00472	MetMap113
Lmyp004407	595.14	287.05	594.137	C30H26O13	[M+H]+	Kaempferol-3-O-(2''-p-Coumaroyl)galactoside*	Flavonoids	Flavonols	-	1	363952	259739	259697	708833	846367	1.15927e+06	761412	370968	352445	272029	372274	322523	-	-	CM00486	MetMap113
Hmcp001629	697.16	449.1	696.154	C30H32O19	[M+H]+	Kaempferol-3-O-(6''-Malonyl)glucoside-7-O-Glucoside	Flavonoids	Flavonols	-	1	45736.6	28761	66634.8	122825	163326	216862	227314	147629	216893	103224	113692	120226	-	-	CM00499	MetMap113,MetMap114
Lmmn003398	489.11	285.04	490.111	C23H22O12	[M-H]-	Kaempferol-3-O-(6''-O-acetyl)glucoside	Flavonoids	Flavonols	-	1	1.53964e+06	1.11168e+06	1.43382e+06	1.75375e+06	3.1086e+06	2.09969e+06	3.72123e+06	2.63023e+06	4.15998e+06	1.86422e+06	1.82093e+06	2.49495e+06	-	-	CM00473	MetMap113
Lmdp004892	535.11	287.05	534.101	C24H22O14	[M+H]+	Kaempferol-3-O-(6''-malonyl)galactoside*	Flavonoids	Flavonols	-	1	1.88189e+06	1.5502e+06	1.77466e+06	1.85649e+06	4.74472e+06	4.52066e+06	4.90661e+06	4.82888e+06	4.34161e+06	1.74916e+06	2.20639e+06	2.04847e+06	-	-	CM00477	MetMap113
Lmmp003817	535.11	287.05	534.101	C24H22O14	[M+H]+	Kaempferol-3-O-(6''-malonyl)glucoside*	Flavonoids	Flavonols	81149-02-2	1	1.64608e+06	1.42907e+06	1.92557e+06	1.76085e+06	3.84975e+06	3.89239e+06	5.05871e+06	4.23263e+06	3.89969e+06	1.62483e+06	1.71888e+06	1.83736e+06	-	-	CM00478	MetMap113
Lmyp004318	595.14	287.06	594.137	C30H26O13	[M+H]+	Kaempferol-3-O-(6''-p-Coumaroyl)galactoside*	Flavonoids	Flavonols	-	1	483341	317778	220137	870648	1.13457e+06	1.59282e+06	1.0498e+06	501714	536445	345047	487845	265735	-	-	CM00485	MetMap113
mws1290	593.13	285.04	594.137	C30H26O13	[M-H]-	Kaempferol-3-O-(6''-p-Coumaroyl)glucoside (Tiliroside)	Flavonoids	Flavonols	20316-62-5	1	4.12735e+06	2.28127e+06	2.02734e+06	6.37816e+06	7.4386e+06	9.34196e+06	8.52371e+06	4.04572e+06	2.90663e+06	4.29254e+06	3.70478e+06	4.55899e+06	C17140	-	C17140	MetMap113
Hmcp001858	565.15	287.05	564.148	C26H28O14	[M+H]+	Kaempferol-3-O-arabinoside-7-O-rhamnoside	Flavonoids	Flavonols	-	3	21719.8	23005.7	26831.7	15335.7	21719.8	18301.7	3824.94	5094.84	11453.4	11503.7	24169.3	16997.1	-	-	CM00480	MetMap114
mws0913	447.09	285.04	448.101	C21H20O11	[M-H]-	Kaempferol-3-O-galactoside (Trifolin)*	Flavonoids	Flavonols	23627-87-4	1	495583	387437	466843	368680	524068	379159	169257	172440	379245	190473	355647	340205	C12626	ko00944,ko01110	C12626	MetMap113
MWSslk254	595.17	287.06	594.159	C27H30O15	[M+H]+	Kaempferol-3-O-glucorhamnoside*	Flavonoids	Flavonols	40437-72-7	1	67425.4	35945	37017.2	36881.4	32298.1	46415.7	83287.4	149362	130552	92211.4	91382.3	33056.4	-	-	CM00488	MetMap113
MWSHY0136	449.11	287.06	448.101	C21H20O11	[M+H]+	Kaempferol-3-O-glucoside (Astragalin)*	Flavonoids	Flavonols	480-10-4	1	5.0554e+06	5.97375e+06	5.44248e+06	3.3988e+06	4.31109e+06	3.77816e+06	4.77488e+06	3.02862e+06	4.31415e+06	2.34514e+06	3.21177e+06	3.66331e+06	C12249	ko00944,ko01110	C12249	MetMap113
Lmsp004670	595.17	287.06	594.159	C27H30O15	[M+H]+	Kaempferol-3-O-glucoside-7-O-rhamnoside*	Flavonoids	Flavonols	2392-95-2	1	65979.4	65971	29709.7	18734	86111.2	133319	63459.9	166542	60807.2	83291.4	79317.9	64564.9	-	-	CM00487	MetMap113,MetMap114
Zbjn004120	623.125	285.041	624.133	C27H28O17	[M-H]-	Kaempferol-3-O-glucuronide-7-O-glucoside	Flavonoids	Flavonols	-	3	47982.3	56685.5	64334	215365	141953	126486	178768	165735	125131	92687.1	92428.8	151562	-	-	CM00536	MetMap114
Lmwp003442	449.11	287.06	448.101	C21H20O11	[M+H]+	Kaempferol-3-O-mannoside（Amoenin）	Flavonoids	Flavonols	-	1	1.01843e+06	1.60613e+06	149134	7491.68	53628.1	531376	476251	203104	37458.4	506805	1.05896e+06	638195	-	-	CM00463	MetMap114
mws0919	431.1	285.04	432.106	C21H20O10	[M-H]-	Kaempferol-3-O-rhamnoside (Afzelin)(Kaempferin)	Flavonoids	Flavonols	482-39-3	3	33394	42873.8	29326.8	15106.6	32450.7	15071.9	26653.6	16228.2	12562.7	24338.9	12751.6	16230.6	C16911	ko00944	C16911	MetMap114
pme1605	593.15	285.04	594.159	C27H30O15	[M-H]-	Kaempferol-3-O-robinobioside(Biorobin)*	Flavonoids	Flavonols	17297-56-2	1	109331	171930	128019	129577	87815.7	91525.7	280623	211088	172598	148431	170322	109302	-	-	CM00490	MetMap113
Lmsn002815	593.15	285.04	594.159	C27H30O15	[M-H]-	Kaempferol-3-O-rutinoside(Nicotiflorin)*	Flavonoids	Flavonols	17650-84-9	1	2959.39	14796.9	2959.39	38720.3	22075.4	26106.2	138594	171953	112929	68020.7	61475.5	74447.5	C21833	ko00944,ko01110	C21833	MetMap113
HJAP148	581.15	287.06	580.143	C26H28O15	[M+H]+	Kaempferol-3-O-sambubioside	Flavonoids	Flavonols	27661-51-4	1	165371	76105	122933	133160	261951	203415	158053	100983	73193.6	95131.3	127309	127323	-	-	CM00483	MetMap113
Zbjn004215	609.145	285.039	610.154	C27H30O16	[M-H]-	Kaempferol-3-O-sophoroside	Flavonoids	Flavonols	19895-95-5	3	15658.5	13422.1	14886.4	20610.9	25199.2	10311.9	52675.7	49185.2	56114.2	33535.1	18329.2	32065.7	C12634	ko00944,ko01110	C12634	MetMap113
Lmqp003887	581.15	287.05	580.143	C26H28O15	[M+H]+	Kaempferol-3-O-xylosyl(1→2)glucoside	Flavonoids	Flavonols	-	1	51231.3	77571.3	155129	158035	162443	216589	114153	98059.4	70269.2	45375	136088	105373	-	-	CM00484	MetMap113
Xmyp005654	449.11	287.06	448.101	C21H20O11	[M+H]+	Kaempferol-4'-O-glucoside*	Flavonoids	Flavonols	52222-74-9	1	5.20273e+06	5.44124e+06	5.89598e+06	3.49978e+06	4.90528e+06	3.98936e+06	4.69978e+06	3.12744e+06	4.2158e+06	2.63977e+06	3.39131e+06	3.11008e+06	-	-	CM00461	MetMap114
mws0089	447.09	285.04	448.101	C21H20O11	[M-H]-	Kaempferol-7-O-glucoside*	Flavonoids	Flavonols	16290-07-6	1	1.07263e+06	633002	717126	1.16791e+06	1.49299e+06	1.10955e+06	1.66033e+06	1.51758e+06	1.49396e+06	1.02882e+06	1.05654e+06	1.19158e+06	-	-	CM00462	MetMap114
Hmzp004605	463.13	301.08	462.116	C22H22O11	[M+H]+	Ladanetin-6-O-β-D-glucoside*	Flavonoids	Flavones	-	3	146995	166295	243473	146974	225680	154398	53461.4	97366.7	65343.1	84639.4	117287	94370.1	-	-	-	-
HJAP005	495.11	333.07	494.106	C22H22O13	[M+H]+	Laricitrin-3-O-glucoside*	Flavonoids	Flavonols	39986-90-8	2	63459.9	76680.9	31703.2	443409	670883	403121	109725	96843.2	101782	208013	164074	174534	-	-	-	-
pmp000383	419.13	257.08	418.126	C21H22O9	[M+H]+	Liquiritigenin-4'-O-Glucoside (Liquiritin)	Flavonoids	Flavanones	551-15-5	1	33427.7	44694.4	58875.2	66962.9	66780.8	62172.6	113739	79036.3	95902.6	46953.4	51536	52261.4	C16989	-	C16989	-
MWS20147	449.11	287.06	448.101	C21H20O11	[M+H]+	Luteolin-3'-O-glucoside	Flavonoids	Flavones	5154-41-6	3	5.57822e+06	5.3928e+06	5.28044e+06	3.9674e+06	4127061	4.13849e+06	4.89392e+06	2.92535e+06	3.99716e+06	2.46945e+06	2.56048e+06	3.34034e+06	-	-	-	-
Hmpp003270	449.11	287.05	448.101	C21H20O11	[M+H]+	Luteolin-4'-O-glucoside*	Flavonoids	Flavones	6920-38-3	1	3.39712e+06	3.88611e+06	3.63258e+06	2.72822e+06	3.33052e+06	3.18614e+06	3.21008e+06	2.02482e+06	2.84702e+06	1.51732e+06	1.92479e+06	2.12942e+06	-	-	-	-
pmp000241	625.14	449.11	624.133	C27H28O17	[M+H]+	Luteolin-6-C-(2''-glucuronyl)glucoside	Flavonoids	Flavones	-	2	20354.2	19081.4	12725.6	73761	85200.7	76301.4	63579.4	47049.5	75031.2	30527.4	55951.4	33071.7	-	-	-	-
pmb3014	641.15	285.3	642.159	C31H30O15	[M-H]-	Luteolin-7-O-(6''-eudesmyl)glucoside	Flavonoids	Flavones	-	3	18547.9	24544.4	11738.5	58604.1	29219.1	35060.7	77109.4	33599.8	40559.1	26884.3	30432.3	33886.9	-	-	-	-
pmp000587	535.11	287.05	534.101	C24H22O14	[M+H]+	Luteolin-7-O-(6''-malonyl)glucoside*	Flavonoids	Flavones	-	1	2.73399e+06	1.50451e+06	1.95335e+06	2.27115e+06	4.85483e+06	4.01253e+06	5.92916e+06	4.09471e+06	4.75541e+06	1.70984e+06	2.1155e+06	1.74703e+06	C10103	-	C10103	-
Hmpp002612	611.16	287.05	610.153	C27H30O16	[M+H]+	Luteolin-7-O-gentiobioside	Flavonoids	Flavones	-	3	85200.7	57221.4	122166	85204.5	137333	173202	358527	282247	405619	108088	123330	123349	-	-	-	-
MWSHY0104	449.11	287.06	448.101	C21H20O11	[M+H]+	Luteolin-7-O-glucoside (Cynaroside)*	Flavonoids	Flavones	5373-11-5	1	5.41431e+06	5.66e+06	5.89457e+06	3.33463e+06	4.17158e+06	3.82347e+06	4.86219e+06	3.29719e+06	4.44086e+06	2.7325e+06	3.46917e+06	3.65036e+06	C03951	ko00944	C03951	-
MWSHY0080	595.17	287.06	594.159	C27H30O15	[M+H]+	Luteolin-7-O-neohesperidoside (Lonicerin)*	Flavonoids	Flavones	25694-72-8	1	67719.6	21957.8	28754.4	31797.3	74394.9	143631	101790	157292	113684	77777.2	59494.4	56153.9	C12630	ko00944	C12630	-
pmp000593	595.17	287.06	594.159	C27H30O15	[M+H]+	Luteolin-7-O-rutinoside*	Flavonoids	Flavones	3563-98-2	1	33056.4	33069.2	31625.5	46273.4	18521.2	50315.2	83684.9	181294	59009.7	40987.4	34376.9	26449.9	-	-	-	-
Lmtn002916	507.08	331.05	508.085	C22H20O14	[M-H]-	Mearnsetin-3-O-glucuronide	Flavonoids	Flavonols	-	3	27113.9	24656	13033	33305.8	30813.6	45593.9	37788.9	12328.2	30238.7	24657.5	38001.9	36974.8	-	-	-	-
Lmfn004036	433.08	300.03	434.085	C20H18O11	[M-H]-	Morin-3-O-lyxoside	Flavonoids	Flavonols	-	2	1.52054e+06	1.63976e+06	1.35916e+06	1.69848e+06	2.12647e+06	2.29584e+06	1.7107e+06	1.03708e+06	1.02205e+06	1.46312e+06	1.98295e+06	1.9758e+06	-	-	-	-
Lmfn004235	359.08	161.02	360.084	C18H16O8	[M-H]-	Myricetin-3,7,3'-trimethyl ether	Flavonoids	Flavonols	-	1	38476	36440	36238	53447	146855	155963	70588.1	26196.9	71735.7	47910.4	62626.6	34156.8	-	-	-	-
Hmlp002821	495.08	319.04	494.07	C21H18O14	[M+H]+	Myricetin-3-O-glucuronide	Flavonoids	Flavonols	77363-65-6	1	55969.3	39202.2	79742	15042.5	32440.1	22983.3	29740.5	13522.5	10824.2	21632.1	35148.2	16230.2	-	-	-	-
Lmpp003465	481.1	319.04	480.09	C21H20O13	[M+H]+	Myricetin-3-O-β-D-glucoside	Flavonoids	Flavonols	19833-12-6	3	117722	46553.7	91566.7	88990.6	66307.6	47968.3	4823.21	4823.21	50784.7	31042.3	47972.5	24116	-	-	-	-
HJN087	433.12	271.06	434.121	C21H22O10	[M-H]-	Naringenin-4'-O-glucoside*	Flavonoids	Flavanones	-	1	582713	879415	925375	1.26631e+06	1.33698e+06	1.11209e+06	708807	478056	629534	704698	768314	835181	-	-	-	-
pma0791	521.13	273.08	520.122	C24H24O13	[M+H]+	Naringenin-7-O-(6''-malonyl)glucoside	Flavonoids	Flavanones	-	3	23222.1	27234.1	24283.2	14976.8	13725.6	15839.5	2681.32	18999.5	2681.32	13406.6	16893.8	21117.2	-	-	-	-
mws0046	579.17	271.06	580.179	C27H32O14	[M-H]-	Naringenin-7-O-Neohesperidoside(Naringin)	Flavonoids	Flavanones	10236-47-2	1	151433	103613	102852	252424	266380	227675	161652	135493	150292	142320	136630	173038	C09789	ko00941,ko01100	C09789	-
mws1179	433.11	271.07	434.121	C21H22O10	[M-H]-	Naringenin-7-O-glucoside (Prunin)*	Flavonoids	Flavanones	529-55-5	1	607765	755137	796093	661841	782150	696055	407802	460657	416134	586591	581125	502194	C09099	ko00941,ko01100	C09099	-
Hmmn004152	595.17	459.11	596.174	C27H32O15	[M-H]-	Neoeriocitrin	Flavonoids	Flavanones	13241-32-2	3	50517.5	35736.6	27000.1	19657.8	29579.1	30809.9	24649	22184.1	18491.1	22184.1	25883.1	29579.1	C09805	-	C09805	-
Hmgp002148	479.12	317.06	478.111	C22H22O12	[M+H]+	Nepetin-7-O-alloside	Flavonoids	Flavones	-	2	322724	399060	376761	479974	474106	368543	120901	98376.8	108004	150220	132636	177208	-	-	-	-
Ybnn007052	285.04	285.04	286.048	C15H10O6	[M-H]-	Norartocarpetin	Flavonoids	Flavones	520-30-9	1	1.49113e+06	1.48782e+06	1.53667e+06	770522	858186	779942	2.58777e+06	2.41396e+06	2.1618e+06	1.39315e+06	1.42936e+06	1.47238e+06	-	-	-	-
Lmjp003231	495.11	333.07	494.106	C22H22O13	[M+H]+	Patuletin-3-O-glucoside*	Flavonoids	Flavonols	-	2	108630	121092	43282.7	333689	317292	350569	118153	47200	25924.5	59494.4	163202	149314	-	-	-	-
mws1454	477.14	315.09	478.147	C23H26O11	[M-H]-	Persicoside	Flavonoids	Flavanones	28978-03-2	3	69027.4	56787.7	59616	36392	14054.8	44533.3	35300.9	22276.7	10393.2	46765.4	50105.4	42309.4	-	-	-	-
Lcyp000688	419.13	257.08	418.126	C21H22O9	[M+H]+	Pinocembrin 5-O-glucoside*	Flavonoids	Flavanones	-	1	363410	406128	406783	410644	440321	378166	327314	212441	312181	205514	252367	256063	-	-	-	-
HJN078	549.16	255.06	550.169	C26H30O13	[M-H]-	Pinocembrin-7-O-(2''-O-arabinosyl)glucoside	Flavonoids	Flavanones	-	2	157261	204109	178389	238911	240618	202619	381793	297516	253186	254839	254754	218495	-	-	-	-
HJAP135	505.12	257.08	504.127	C24H24O12	[M+H]+	Pinocembrin-7-O-(6''-O-malonyl)glucoside	Flavonoids	Flavanones	-	1	1.31064e+06	1.39729e+06	1.48734e+06	761028	770040	738470	893010	689161	899950	536680	749173	672706	-	-	-	-
Lmyp004617	419.13	257.08	418.126	C21H22O9	[M+H]+	Pinocembrin-7-O-glucoside (Pinocembroside)*	Flavonoids	Flavanones	75829-43-5	1	339161	364673	379764	406235	432288	403368	294677	210604	284169	226465	262842	246175	-	-	-	-
HJN076	563.18	255.07	564.184	C27H32O13	[M-H]-	Pinocembrin-7-O-neohesperidoside*	Flavonoids	Flavanones	13241-31-1	1	224311	239604	219813	553859	462938	455923	326293	247917	299104	360439	338597	373718	C09828	-	C09828	-
HJN079	563.18	255.07	564.184	C27H32O13	[M-H]-	Pinocembrin-7-O-rutinoside*	Flavonoids	Flavanones	118985-31-2	1	487316	472665	388540	925623	798752	794268	494272	411711	414060	547137	565830	468568	-	-	-	-
mws0791	593.19	285.08	594.195	C28H34O14	[M-H]-	Poncirin (Isosakuranetin-7-O-neohesperidoside)*	Flavonoids	Flavanones	14941-08-3	3	3.51963e+06	2.45734e+06	2.34263e+06	6.28659e+06	3.72365e+06	9.636e+06	8.24444e+06	3.73517e+06	2.89685e+06	4.21129e+06	3.31051e+06	4.10015e+06	C09830	-	C09830	-
Zahp003766	597.15	303.05	596.138	C26H28O16	[M+H]+	Quercetin 3-O-glucoside 7-O-xyloside	Flavonoids	Flavonols	-	3	125446	157513	154595	49610.7	115233	37931.2	11681.2	8764.13	13037.7	32098.7	39392.6	61270.1	-	-	CM00591	MetMap115
Lmmp002560	641.13	303.05	640.128	C27H28O18	[M+H]+	Quercetin-3-O-(2''-O-glucosyl)glucuronide	Flavonoids	Flavonols	-	3	39381.8	41482.6	39381.8	117712	114690	123595	36999.7	17507.4	40480.1	43855.7	49328.5	40362.7	-	-	CM00615	MetMap117
Lmmp003091	611.16	303.05	610.153	C27H30O16	[M+H]+	Quercetin-3-O-(4''-O-glucosyl)rhamnoside*	Flavonoids	Flavonols	59262-54-3	1	170480	54155	114150	134631	102333	131942	39959.9	37093	42861.5	136205	66742.8	80495	C17563	-	C17563	-
Hmlp003068	627.15	303.05	626.148	C27H30O17	[M+H]+	Quercetin-3-O-(4''-glucosyl)glucoside; Meratin	Flavonoids	Flavonols	27215-04-9	1	9538.34	7471.55	12221	35860.3	31959	37587.5	9604.34	18883.4	19738	6584.02	12223.8	12278	-	-	-	-
Hmln002199	505.1	300.03	506.106	C23H22O13	[M-H]-	Quercetin-3-O-(6''-O-acetyl)galactoside	Flavonoids	Flavonols	-	1	202861	355861	428293	222752	195520	227090	429264	214977	207723	208932	259267	275495	-	-	CM00580	MetMap115
Zmsp004363	507.12	303.05	506.106	C23H22O13	[M+H]+	Quercetin-3-O-(6''-O-acetyl)glucoside	Flavonoids	Flavonols	-	1	43428.9	48132.1	55174.1	35215.6	31695.1	55174.1	29351.1	25668.1	31704.1	12171.6	32872.1	31695.1	-	-	CM00579	MetMap115
Lmyp003139	617.11	153.02	616.106	C28H24O16	[M+H]+	Quercetin-3-O-(6''-O-galloyl)galactoside	Flavonoids	Flavonols	53171-28-1	3	75791.4	91563.6	78825	110306	73173.1	148278	50874.9	53080.8	72286.1	30530.6	54893.1	51760.3	-	-	-	-
Hmln002321	549.09	300.03	550.096	C24H22O15	[M-H]-	Quercetin-3-O-(6''-O-malonyl)glucoside	Flavonoids	Flavonols	96862-01-0	2	170065	207690	169613	155810	122573	216161	177329	129425	91458.6	153216	174063	145771	C12638	ko00944	C12638	MetMap115
Lmtp004044	597.14	303.04	596.138	C26H28O16	[M+H]+	Quercetin-3-O-apiosyl(1→2)galactoside*	Flavonoids	Flavonols	-	3	177952	147306	204181	56901.1	99192.6	81681.2	14595	37931.2	7306.25	39388.3	74396.6	72939.6	-	-	CM00592	MetMap115
mws4183	433.08	300.03	434.085	C20H18O11	[M-H]-	Quercetin-3-O-arabinoside	Flavonoids	Flavonols	22255-13-6	3	304057	272253	359863	283213	462310	293099	273726	148182	117735	236624	258762	359324	-	-	-	-
mws0061	463.09	300.03	464.096	C21H20O12	[M-H]-	Quercetin-3-O-galactoside (Hyperin)	Flavonoids	Flavonols	482-36-0	1	2.65432e+06	1.93868e+06	2.73263e+06	2.14864e+06	2.44177e+06	2.52596e+06	1.77152e+06	1.00193e+06	918623	2.06078e+06	2.42405e+06	1.79947e+06	C10073	-	C10073	MetMap115
mws0091	463.09	300.03	464.096	C21H20O12	[M-H]-	Quercetin-3-O-glucoside (Isoquercitrin)	Flavonoids	Flavonols	482-35-9	1	1.33303e+06	1.17434e+06	1.06976e+06	1.98036e+06	1.90132e+06	1.88066e+06	684002	647235	697974	1.50868e+06	1.59105e+06	1.41981e+06	C05623	ko00944,ko01100,ko01110	C05623	MetMap115
Lmsp004166	611.16	303.05	610.153	C27H30O16	[M+H]+	Quercetin-3-O-glucoside-7-O-rhamnoside*	Flavonoids	Flavonols	-	1	7239.78	7239.78	67099.4	112953	101367	36198.9	213084	204205	205576	67228.6	55034.1	97735.5	-	-	CM00600	MetMap115
Lmmp003783	479.09	303.05	478.075	C21H18O13	[M+H]+	Quercetin-3-O-glucuronide	Flavonoids	Flavonols	22688-79-5	3	2.2175e+06	2.63129e+06	1.87825e+06	2.52074e+06	2.44089e+06	2.3973e+06	894222	613880	788601	872028	941457	1.40036e+06	-	-	CM00571	MetMap117
Lmjp002461	611.16	303.05	610.153	C27H30O16	[M+H]+	Quercetin-3-O-neohesperidoside*	Flavonoids	Flavonols	29662-79-1	1	26066.7	37931.2	58349.4	86075.9	115988	43763.1	279147	211494	166263	58648.6	99920.7	97337.2	-	-	CM00601	MetMap115
pmn001583	609.15	300.03	610.153	C27H30O16	[M-H]-	Quercetin-3-O-robinobioside	Flavonoids	Flavonols	52525-35-6	1	9423.95	9423.95	9423.95	9423.95	9423.95	9423.95	78106.4	105382	64463.9	50835	47119.7	53319.3	-	-	CM00603	MetMap115
mws0059	609.15	301.04	610.153	C27H30O16	[M-H]-	Quercetin-3-O-rutinoside (Rutin)	Flavonoids	Flavonols	153-18-4	1	106620	126780	126759	588030	441157	125552	691029	830225	503355	353072	420086	331848	C05625	ko00944,ko01100,ko01110	C05625	MetMap115
Lmjp002596	597.14	303.05	596.138	C26H28O16	[M+H]+	Quercetin-3-O-sambubioside*	Flavonoids	Flavonols	83048-35-5	3	170658	144388	224595	59819.9	109401	100638	36470	20433.6	20431.2	27723.2	84609	67102.7	C12637	ko00944	C12637	MetMap115
Hmcp001618	743.2	449.1	742.196	C32H38O20	[M+H]+	Quercetin-3-O-sambubioside-7-O-rhamnoside	Flavonoids	Flavonols	129235-39-8	3	21294.1	7458.85	7460.02	23472	21340.8	17040.5	1280.88	6404.4	1280.88	11737.1	7458.85	19170.6	C10175	ko00944	C10175	MetMap115
mws0856	463.09	301.04	464.096	C21H20O12	[M-H]-	Quercetin-4'-O-glucoside (Spiraeoside)*	Flavonoids	Flavonols	20229-56-5	1	1.33981e+06	1.00623e+06	999726	1.3645e+06	1.64133e+06	1.4954e+06	635952	533531	556920	1.03727e+06	1.1028e+06	1.22743e+06	-	-	-	-
Lmfn003760	477.07	301.04	478.075	C21H18O13	[M-H]-	Quercetin-4'-O-glucuronide*	Flavonoids	Flavonols	201463-36-7	1	7.06375e+07	6.86764e+07	6.79244e+07	6.67625e+07	7.55177e+07	6.70861e+07	3.85946e+07	2.82674e+07	3.17269e+07	5.97197e+07	5.82572e+07	6.53693e+07	-	-	CM00572	MetMap117
Hmjp003123	479.08	303.06	478.075	C21H18O13	[M+H]+	Quercetin-5-O-glucuronide	Flavonoids	Flavonols	-	1	2.5314e+07	3.14492e+07	3.3167e+07	3.51639e+07	3.27563e+07	2.97342e+07	1.31936e+07	9.68053e+06	1.51819e+07	1.76784e+07	1.80243e+07	2.20219e+07	-	-	CM00573	MetMap117
Smgp004575	465.1	303.05	464.096	C21H20O12	[M+H]+	Quercetin-5-O-β-D-glucoside*	Flavonoids	Flavonols	-	1	952455	1.13746e+06	1.26815e+06	1.54119e+06	1.59437e+06	1.40731e+06	627645	407904	481808	571613	852119	767585	-	-	-	-
pmp000589	551.1	303.05	550.096	C24H22O15	[M+H]+	Quercetin-7-O-(6''-malonyl)glucoside	Flavonoids	Flavonols	98767-37-4	1	407134	326503	350252	323862	434947	399207	405813	338357	253108	255124	257769	231335	-	-	-	-
mws1329	463.09	301.04	464.096	C21H20O12	[M-H]-	Quercetin-7-O-glucoside	Flavonoids	Flavonols	491-50-9	1	1.3151e+06	1.09037e+06	1.19289e+06	1.40503e+06	1.88215e+06	1.73989e+06	674230	642210	655708	1.20768e+06	1.18536e+06	1.28177e+06	C12639	-	C12639	-
Zbsp004301	611.16	303.05	610.153	C27H30O16	[M+H]+	Quercetin-7-O-rutinoside*	Flavonoids	Flavonols	147714-62-3	1	27723.2	60810.7	44895.2	132750	134197	30409.7	205937	257481	145845	78200.7	60824.7	94812.7	-	-	-	-
Lmjp002906	479.12	317.07	478.111	C22H22O12	[M+H]+	Rhamnetin-3-O-Glucoside*	Flavonoids	Flavonols	27875-34-9	1	400175	417837	495299	591455	609061	515253	113859	99771.1	143216	246269	231221	286347	-	-	CM00576	MetMap117
Lmsp004721	625.18	317.07	624.169	C28H32O16	[M+H]+	Tamarixetin-3-O-glucoside-7-O-rhamnoside*	Flavonoids	Flavonols	-	3	21805	37665.3	34341.3	59549.9	20673.1	27979.5	2035.65	2035.65	2035.65	24165.5	12723.5	10178.2	-	-	-	-
HJN051	623.163	315.05	624.169	C28H32O16	[M-H]-	Tamarixetin-3-O-rutinoside	Flavonoids	Flavonols	-	3	35237.5	32802.4	34178.1	31654.9	30368	29154.9	5600.67	5600.67	5600.67	37668	28003.4	31593.5	-	-	-	-
mws0044	303.05	125.02	304.058	C15H12O7	[M-H]-	Taxifolin(Dihydroquercetin)	Flavonoids	Flavanonols	480-18-2	1	287397	336738	354875	418607	377312	398287	362781	261120	213173	294249	343958	335263	C01617	ko00941,ko01100,ko01110	C01617	MetMap117
mws1361	449.11	303.08	450.116	C21H22O11	[M-H]-	Taxifolin-3-O-rhamnoside (Astilbin)	Flavonoids	Flavanonols	29838-67-3	3	568135	533860	644203	407981	372960	390522	447791	283252	231735	252179	305820	356873	C17449	-	C17449	MetMap117
Wayn004603	477.07	301.04	478.075	C21H18O13	[M-H]-	Tricetin 3'-glucuronide*	Flavonoids	Flavones	-	1	7.01937e+07	6.92343e+07	6.9992e+07	6.88315e+07	7.64361e+07	6.70406e+07	3.88943e+07	2.77827e+07	3.01275e+07	6.11148e+07	5.47899e+07	6.48221e+07	-	-	-	-
pmb3041	521.09	329.2	522.101	C23H22O14	[M-H]-	Tricin-7-O-saccharic acid	Flavonoids	Flavones	-	3	142605	113257	100109	221315	275712	233960	287248	310326	187396	192168	183967	212203	-	-	-	-
Cmyp002064	463.12	301.08	462.116	C22H22O11	[M+H]+	Yuanhuanin*	Flavonoids	Flavones	83133-14-6	3	135121	154420	158856	139555	152653	98091.7	40523.2	36085.1	56467.7	75726.9	130648	84639.4	-	-	-	-
Lacn005529	649.212	487.161	650.221	C31H38O15	[M-H]-	xylosyl phellodendroside	Flavonoids	Flavanonols	-	3	1614.33	1614.33	1614.33	29261.2	40314.6	24177.1	13447.3	8071.67	19801.7	16979.7	13150.8	12486.2	-	-	-	-

## Sheet: Table S1
Serial No:	Compounds	Molecular weight (Da)	Formula	Class II	Q1 (Da)	Q3 (Da)	Ionization model	CAS	cpd_ID	kegg_map	mw_cpd_ID	mw_map
1	2',3',4',5,7-pentahydroxyflavone	302.043	C15H10O7	Flavones	301.04	151	[M-H]-	-	-	-	-	-
2	2-hydroxynaringenin*	288.063	C15H12O6	Flavanones	287.06	125.03	[M-H]-	-	-	-	-	-
3	3',5,5',7-Tetrahydroxyflavanone-7-O-glucoside*	450.116	C21H22O11	Flavanones	451.12	289.07	[M+H]+	-	-	-	-	-
4	3'-methoxyquercetin-3-O-L-rhamnosyl(1→2)-glucopyranoside*	624.169	C28H32O16	Flavonols	625.17	317.07	[M+H]+	-	-	-	CM00608	MetMap115
5	3,3',4',5',7-Pentahydroxyflavone; Robinetin	302.043	C15H10O7	Flavonols	303.05	257.05	[M+H]+	490-31-3	C10177	-	C10177	-
6	3,5,7-Trihydroxyflavanone (Pinobanksin)	272.068	C15H12O5	Flavanonols	271.06	151	[M-H]-	548-82-3	C09826	ko00941	C09826	-
7	F1	924.16	C42H36O24	Flavones	923.15	461.08	[M-H]-	-	-	-	-	-	3-((5-((2-(3,4-dihydroxy-5-((3,4,5-trihydroxy-6-(hydroxymethyl)tetrahydro-2H-pyran-2-yl)oxy)phenyl)-6,7-dihydroxy-4-oxo-4H-chromen-5-yl)oxy)-3,4-dihydroxy-6-methyltetrahydro-2H-pyran-2-yl)oxy)-2,7-dihydroxy-8-methoxychromeno[5,4,3-cde]chromene-5,10-dione
8	4'-O-Glucosylvitexin	594.159	C27H30O15	Flavones	595.17	433.12	[M+H]+	38950-94-6	-	-	-	-
9	5-Hydroxy-7,4'-dimethoxy-6,8-dimethylflavone; Eucalyptin	326.115	C19H18O5	Flavones	325.11	293.08	[M-H]-	3122-88-1	-	-	-	-
10	6''-O-Malonylisosakuranin	534.137	C25H26O13	Flavanones	535.14	287.09	[M+H]+	-	-	-	-	-
11	6-C-MethylKaempferol-3-glucoside*	462.116	C22H22O11	Flavonols	463.12	301.08	[M+H]+	-	-	-	CM00467	MetMap113
12	6-Hydroxy-4',5,7-trimethoxyflavanone; Hamiltone A	330.11	C18H18O6	Flavanones	329.094	167.04	[M-H]-	6626-61-5	-	-	-	-
13	6-Hydroxykaempferol-3,6-O-Diglucoside*	626.148	C27H30O17	Flavonols	627.16	303.1	[M+H]+	-	-	-	CM00496	MetMap113,MetMap114
14	6-Hydroxykaempferol-3,6-O-Diglucoside-7-O-Glucuronic Acid	802.18	C33H38O23	Flavonols	803.19	303.1	[M+H]+	-	-	-	CM00539	MetMap113,MetMap114
15	6-Hydroxykaempferol-3,6-O-Diglucoside-7-O-Glucuronide	802.18	C33H38O23	Flavonols	803.18	303.05	[M+H]+	-	-	-	-	-
16	6-Hydroxykaempferol-6,7-O-Diglucoside*	626.148	C27H30O17	Flavonols	627.16	303.05	[M+H]+	-	-	-	-	-
17	6-Hydroxykaempferol-7,6-O-Diglucoside	626.148	C27H30O17	Flavonols	627.16	303.1	[M+H]+	-	-	-	CM00497	MetMap114
18	6-Hydroxykaempferol-7-O-glucoside	464.096	C21H20O12	Flavonols	465.1	303.1	[M+H]+	-	-	-	CM00470	MetMap114
19	6-Hydroxyluteolin 5-glucoside*	464.096	C21H20O12	Flavones	463.09	301.03	[M-H]-	-	-	-	-	-
20	6-Methoxykaempferol-3-O-glucoside*	478.111	C22H22O12	Flavonols	479.12	317.07	[M+H]+	63422-27-5	-	-	CM00471	MetMap113,MetMap114
21	6-Methoxyquercetin-3-O-Xyloside	464.096	C21H20O12	Flavonols	465.1	333.07	[M+H]+	-	-	-	-	-
22	8-Methoxykaempferol-7-O-rhamnoside	462.116	C22H22O11	Flavonols	461.11	315.05	[M-H]-	-	-	-	CM00468	MetMap114
23	Apigenin-5-O-glucoside	432.106	C21H20O10	Flavones	433.11	271.06	[M+H]+	28757-27-9	-	-	-	-
24	Apigenin-6-C-glucoside (Isovitexin)*	432.106	C21H20O10	Flavones	431.1	311.05	[M-H]-	38953-85-4	C01714	ko00944	C01714	-
25	Apigenin-7-O-glucoside(Cosmosiin)	432.106	C21H20O10	Flavones	433.11	271.07	[M+H]+	578-74-5	C04608	ko00944	C04608	-
26	Apigenin-8-C-Glucoside (Vitexin)*	432.106	C21H20O10	Flavones	431.1	311.05	[M-H]-	3681-93-4	C01460	ko00941,ko00944	C01460	-
27	Aromadendrin (Dihydrokaempferol)	288.063	C15H12O6	Flavanonols	287.06	259.07	[M-H]-	480-20-6	C00974	ko00941,ko01100,ko01110	C00974	MetMap114
28	Aromadendrin-7-O-glucoside	450.116	C21H22O11	Flavanonols	449.11	287.06	[M-H]-	28189-90-4	-	-	CM00465	MetMap114
29	Artocarpanone	302.079	C16H14O6	Flavanones	301.069	151.003	[M-H]-	-	-	-	-	-
30	Avicularin(Quercetin-3-O-α-L-arabinofuranoside)	434.085	C20H18O11	Flavonols	435.09	303.05	[M+H]+	572-30-5	C22608	-	C22608	-
31	Azaleatin (5-O-Methylquercetin)	316.058	C16H12O7	Flavonols	317.07	302.04	[M+H]+	529-51-1	C10022	-	C10022	MetMap117
32	Buddlenoid A*	594.137	C30H26O13	Flavonols	595.14	287.05	[M+H]+	142750-32-1	-	-	-	-
33	Carthamidin	288.063	C15H12O6	Flavanones	287.05	153.01	[M-H]-	479-54-9	C16940	-	C16940	-
34	Choerospondin	434.121	C21H22O10	Flavanones	433.11	271.06	[M-H]-	81202-36-0	-	-	-	-
35	Chrysin 7-(6-O-malonylglucoside)	502.111	C24H22O12	Flavones	503.12	255.07	[M+H]+	-	-	-	-	-
36	Chrysoeriol-7-O-glucoside	462.116	C22H22O11	Flavones	461.11	299.06	[M-H]-	19993-32-9	-	-	-	-
37	Cirsimaritin-8-C-[glucosyl-(1-2)]-glucoside	638.185	C29H34O16	Flavones	639.2	477.14	[M+H]+	-	-	-	-	-
38	Cyrtominetin	316.095	C17H16O6	Flavones	315.087	271.093	[M-H]-	95272-99-4	-	-	-	-
39	Didymin (Isosakuranetin-7-O-rutinoside)*	594.195	C28H34O14	Flavanones	593.19	285.08	[M-H]-	14259-47-3	-	-	-	-
40	Dihydrokaempferol-3-O-glucoside*	450.116	C21H22O11	Flavanonols	451.12	289.08	[M+H]+	31049-08-8	-	-	CM00464	MetMap113,MetMap114
41	Dihydrokaempferol-7-O-glucoside	450.116	C21H22O11	Flavanonols	449.11	287.06	[M-H]-	-	-	-	-	-
42	Dihydrotricetin	304.058	C15H12O7	Flavanones	303.05	151.03	[M-H]-	-	-	-	-	-
43	Diosmetin-7-O-galactoside*	462.116	C22H22O11	Flavones	463.12	301.07	[M+H]+	-	-	-	-	-
44	Diosmetin-7-O-glucoside*	462.116	C22H22O11	Flavones	463.12	301.07	[M+H]+	20126-59-4	-	-	-	-
45	Diosmetin-7-O-glucuronide	476.096	C22H20O12	Flavones	477.1	301.07	[M+H]+	35110-20-4	-	-	-	-
46	Eriodictyol-3'-O-glucoside*	450.116	C21H22O11	Flavanones	451.12	289.07	[M+H]+	-	-	-	-	-
47	Eriodictyol-7-O-(2''-O-rhamnosyl)xyloside-4'-O-glucuronide	742.196	C32H38O20	Flavanones	741.208	621.16	[M-H]-	-	-	-	-	-
48	Eriodictyol-7-O-(6''-O-p-coumaroyl)glucoside	596.153	C30H28O13	Flavanones	595.15	287.06	[M-H]-	-	-	-	-	-
49	Eriodictyol-7-O-(6''-acetyl)glucoside	492.127	C23H24O12	Flavanones	491.116	287.055	[M-H]-	-	-	-	-	-
50	Eriodictyol-7-O-Rutinoside (Eriocitrin)	596.174	C27H32O15	Flavanones	595.17	287.06	[M-H]-	13463-28-0	C09732	-	C09732	-
51	Eriodictyol-7-O-glucoside*	450.116	C21H22O11	Flavanones	451.12	289.07	[M+H]+	38965-51-4	-	-	-	-
52	Galangin 7-glucoside	432.106	C21H20O10	Flavonols	433.11	271.06	[M+H]+	-	-	-	-	-
53	Gossypetin-7-O-L-rhamnopyranoside(Rhodiolgin)	464.096	C21H20O12	Flavonols	465.1	303.05	[M+H]+	94696-39-6	-	-	-	-
54	Gossypetin-8-O-β-D-glucuronide	494.07	C21H18O14	Flavonols	493.062	317.03	[M-H]-	-	-	-	-	-
55	Hesperetin-5-O-glucoside	464.132	C22H24O11	Flavanones	463.12	301.07	[M-H]-	69651-80-5	-	-	-	-
56	Hesperetin-7-O-glucoside	464.132	C22H24O11	Flavanones	465.14	303.09	[M+H]+	31712-49-9	C16422	ko00941	C16422	-
57	Hesperetin-7-O-neohesperidoside(Neohesperidin)	610.19	C28H34O15	Flavanones	611.2	303.09	[M+H]+	13241-33-3	C09806	ko00941	C09806	-
58	Hesperetin-7-O-rutinoside (Hesperidin)	610.19	C28H34O15	Flavanones	609.18	301.09	[M-H]-	520-26-3	C09755	-	C09755	-
59	Hispidulin-7-O-glucoside(Homoplantaginin)*	462.116	C22H22O11	Flavones	463.13	301.07	[M+H]+	17680-84-1	C17762	-	C17762	-
60	Isocoreopsin*	434.121	C21H22O10	Flavanones	433.11	271.06	[M-H]-	-	-	-	-	-
61	Isohemiphloin	434.121	C21H22O10	Flavanones	433.11	313.07	[M-H]-	3682-02-8	-	-	-	-
62	Isohyperoside*	464.096	C21H20O12	Flavonols	465.1	303.06	[M+H]+	35589-21-0	-	-	-	-
63	Isookanin	288.063	C15H12O6	Flavanones	289.07	153.02	[M+H]+	-	-	-	-	-
64	Isoorientin-7-O-glucoside	610.153	C27H30O16	Flavones	611.17	449.11	[M+H]+	-	-	-	-	-
65	Isorhamnetin-3-O-Glucoside*	478.111	C22H22O12	Flavonols	479.12	317.07	[M+H]+	5041-82-7	C22589	-	C22589	-
66	Isorhamnetin-3-O-rutinoside (Narcissin)*	624.169	C28H32O16	Flavonols	625.18	317.08	[M+H]+	604-80-8	C16060	-	C16060	-
67	Isorhamnetin-7-O-glucoside (Brassicin)*	478.111	C22H22O12	Flavonols	479.12	317.06	[M+H]+	6743-96-0	-	-	-	-
68	Isosakuranetin 7-Alpha-L-Arabinofuranosyl-(1→6)-Glucoside	580.179	C27H32O14	Flavanones	579.173	285.077	[M-H]-	-	-	-	-	-
69	Kaempferol (3,5,7,4'-Tetrahydroxyflavone)	286.048	C15H10O6	Flavonols	285.04	151	[M-H]-	520-18-3	C05903	ko00941,ko00944,ko01100,ko01110	C05903	MetMap113,MetMap114
70	Kaempferol glucosyl dimalonyl glucoside	782.154	C33H34O22	Flavonols	783.16	535.11	[M+H]+	-	-	-	CM00513	MetMap114
71	Kaempferol-3,7-O-diglucoside	610.153	C27H30O16	Flavonols	609.15	285.04	[M-H]-	25615-14-9	-	-	CM00494	MetMap113,MetMap114
72	Kaempferol-3,7-O-dirhamnoside (Kaempferitrin)	578.164	C27H30O14	Flavonols	579.17	287.06	[M+H]+	482-38-2	C16981	-	C16981	MetMap114
73	Kaempferol-3-O-(2''-O-acetyl)glucoside	490.111	C23H22O12	Flavonols	491.12	287.05	[M+H]+	-	-	-	CM00472	MetMap113
74	Kaempferol-3-O-(2''-p-Coumaroyl)galactoside*	594.137	C30H26O13	Flavonols	595.14	287.05	[M+H]+	-	-	-	CM00486	MetMap113
75	Kaempferol-3-O-(6''-Malonyl)glucoside-7-O-Glucoside	696.154	C30H32O19	Flavonols	697.16	449.1	[M+H]+	-	-	-	CM00499	MetMap113,MetMap114
76	Kaempferol-3-O-(6''-O-acetyl)glucoside	490.111	C23H22O12	Flavonols	489.11	285.04	[M-H]-	-	-	-	CM00473	MetMap113
77	Kaempferol-3-O-(6''-malonyl)galactoside*	534.101	C24H22O14	Flavonols	535.11	287.05	[M+H]+	-	-	-	CM00477	MetMap113
78	Kaempferol-3-O-(6''-malonyl)glucoside*	534.101	C24H22O14	Flavonols	535.11	287.05	[M+H]+	81149-02-2	-	-	CM00478	MetMap113
79	Kaempferol-3-O-(6''-p-Coumaroyl)galactoside*	594.137	C30H26O13	Flavonols	595.14	287.06	[M+H]+	-	-	-	CM00485	MetMap113
80	Kaempferol-3-O-(6''-p-Coumaroyl)glucoside (Tiliroside)	594.137	C30H26O13	Flavonols	593.13	285.04	[M-H]-	20316-62-5	C17140	-	C17140	MetMap113
81	Kaempferol-3-O-arabinoside-7-O-rhamnoside	564.148	C26H28O14	Flavonols	565.15	287.05	[M+H]+	-	-	-	CM00480	MetMap114
82	Kaempferol-3-O-galactoside (Trifolin)*	448.101	C21H20O11	Flavonols	447.09	285.04	[M-H]-	23627-87-4	C12626	ko00944,ko01110	C12626	MetMap113
83	Kaempferol-3-O-glucorhamnoside*	594.159	C27H30O15	Flavonols	595.17	287.06	[M+H]+	40437-72-7	-	-	CM00488	MetMap113
84	Kaempferol-3-O-glucoside (Astragalin)*	448.101	C21H20O11	Flavonols	449.11	287.06	[M+H]+	480-10-4	C12249	ko00944,ko01110	C12249	MetMap113
85	Kaempferol-3-O-glucoside-7-O-rhamnoside*	594.159	C27H30O15	Flavonols	595.17	287.06	[M+H]+	2392-95-2	-	-	CM00487	MetMap113,MetMap114
86	Kaempferol-3-O-glucuronide-7-O-glucoside	624.133	C27H28O17	Flavonols	623.125	285.041	[M-H]-	-	-	-	CM00536	MetMap114
87	Kaempferol-3-O-mannoside（Amoenin）	448.101	C21H20O11	Flavonols	449.11	287.06	[M+H]+	-	-	-	CM00463	MetMap114
88	Kaempferol-3-O-rhamnoside (Afzelin)(Kaempferin)	432.106	C21H20O10	Flavonols	431.1	285.04	[M-H]-	482-39-3	C16911	ko00944	C16911	MetMap114
89	Kaempferol-3-O-robinobioside(Biorobin)*	594.159	C27H30O15	Flavonols	593.15	285.04	[M-H]-	17297-56-2	-	-	CM00490	MetMap113
90	Kaempferol-3-O-rutinoside(Nicotiflorin)*	594.159	C27H30O15	Flavonols	593.15	285.04	[M-H]-	17650-84-9	C21833	ko00944,ko01110	C21833	MetMap113
91	Kaempferol-3-O-sambubioside	580.143	C26H28O15	Flavonols	581.15	287.06	[M+H]+	27661-51-4	-	-	CM00483	MetMap113
92	Kaempferol-3-O-sophoroside	610.154	C27H30O16	Flavonols	609.145	285.039	[M-H]-	19895-95-5	C12634	ko00944,ko01110	C12634	MetMap113
93	Kaempferol-3-O-xylosyl(1→2)glucoside	580.143	C26H28O15	Flavonols	581.15	287.05	[M+H]+	-	-	-	CM00484	MetMap113
94	Kaempferol-4'-O-glucoside*	448.101	C21H20O11	Flavonols	449.11	287.06	[M+H]+	52222-74-9	-	-	CM00461	MetMap114
95	Kaempferol-7-O-glucoside*	448.101	C21H20O11	Flavonols	447.09	285.04	[M-H]-	16290-07-6	-	-	CM00462	MetMap114
96	Ladanetin-6-O-β-D-glucoside*	462.116	C22H22O11	Flavones	463.13	301.08	[M+H]+	-	-	-	-	-
97	Laricitrin-3-O-glucoside*	494.106	C22H22O13	Flavonols	495.11	333.07	[M+H]+	39986-90-8	-	-	-	-
98	Liquiritigenin-4'-O-Glucoside (Liquiritin)	418.126	C21H22O9	Flavanones	419.13	257.08	[M+H]+	551-15-5	C16989	-	C16989	-
99	Luteolin-3'-O-glucoside	448.101	C21H20O11	Flavones	449.11	287.06	[M+H]+	5154-41-6	-	-	-	-
100	Luteolin-4'-O-glucoside*	448.101	C21H20O11	Flavones	449.11	287.05	[M+H]+	6920-38-3	-	-	-	-
101	Luteolin-6-C-(2''-glucuronyl)glucoside	624.133	C27H28O17	Flavones	625.14	449.11	[M+H]+	-	-	-	-	-
102	Luteolin-7-O-(6''-eudesmyl)glucoside	642.159	C31H30O15	Flavones	641.15	285.3	[M-H]-	-	-	-	-	-
103	Luteolin-7-O-(6''-malonyl)glucoside*	534.101	C24H22O14	Flavones	535.11	287.05	[M+H]+	-	C10103	-	C10103	-
104	Luteolin-7-O-gentiobioside	610.153	C27H30O16	Flavones	611.16	287.05	[M+H]+	-	-	-	-	-
105	Luteolin-7-O-glucoside (Cynaroside)*	448.101	C21H20O11	Flavones	449.11	287.06	[M+H]+	5373-11-5	C03951	ko00944	C03951	-
106	Luteolin-7-O-neohesperidoside (Lonicerin)*	594.159	C27H30O15	Flavones	595.17	287.06	[M+H]+	25694-72-8	C12630	ko00944	C12630	-
107	Luteolin-7-O-rutinoside*	594.159	C27H30O15	Flavones	595.17	287.06	[M+H]+	3563-98-2	-	-	-	-
108	Mearnsetin-3-O-glucuronide	508.085	C22H20O14	Flavonols	507.08	331.05	[M-H]-	-	-	-	-	-
109	Morin-3-O-lyxoside	434.085	C20H18O11	Flavonols	433.08	300.03	[M-H]-	-	-	-	-	-
110	Myricetin-3,7,3'-trimethyl ether	360.084	C18H16O8	Flavonols	359.08	161.02	[M-H]-	-	-	-	-	-
111	Myricetin-3-O-glucuronide	494.07	C21H18O14	Flavonols	495.08	319.04	[M+H]+	77363-65-6	-	-	-	-
112	Myricetin-3-O-β-D-glucoside	480.09	C21H20O13	Flavonols	481.1	319.04	[M+H]+	19833-12-6	-	-	-	-
113	Naringenin-4'-O-glucoside*	434.121	C21H22O10	Flavanones	433.12	271.06	[M-H]-	-	-	-	-	-
114	Naringenin-7-O-(6''-malonyl)glucoside	520.122	C24H24O13	Flavanones	521.13	273.08	[M+H]+	-	-	-	-	-
115	Naringenin-7-O-Neohesperidoside(Naringin)	580.179	C27H32O14	Flavanones	579.17	271.06	[M-H]-	10236-47-2	C09789	ko00941,ko01100	C09789	-
116	Naringenin-7-O-glucoside (Prunin)*	434.121	C21H22O10	Flavanones	433.11	271.07	[M-H]-	529-55-5	C09099	ko00941,ko01100	C09099	-
117	Neoeriocitrin	596.174	C27H32O15	Flavanones	595.17	459.11	[M-H]-	13241-32-2	C09805	-	C09805	-
118	Nepetin-7-O-alloside	478.111	C22H22O12	Flavones	479.12	317.06	[M+H]+	-	-	-	-	-
119	Norartocarpetin	286.048	C15H10O6	Flavones	285.04	285.04	[M-H]-	520-30-9	-	-	-	-
120	Patuletin-3-O-glucoside*	494.106	C22H22O13	Flavonols	495.11	333.07	[M+H]+	-	-	-	-	-
121	Persicoside	478.147	C23H26O11	Flavanones	477.14	315.09	[M-H]-	28978-03-2	-	-	-	-
122	Pinocembrin 5-O-glucoside*	418.126	C21H22O9	Flavanones	419.13	257.08	[M+H]+	-	-	-	-	-
123	Pinocembrin-7-O-(2''-O-arabinosyl)glucoside	550.169	C26H30O13	Flavanones	549.16	255.06	[M-H]-	-	-	-	-	-
124	Pinocembrin-7-O-(6''-O-malonyl)glucoside	504.127	C24H24O12	Flavanones	505.12	257.08	[M+H]+	-	-	-	-	-
125	Pinocembrin-7-O-glucoside (Pinocembroside)*	418.126	C21H22O9	Flavanones	419.13	257.08	[M+H]+	75829-43-5	-	-	-	-
126	Pinocembrin-7-O-neohesperidoside*	564.184	C27H32O13	Flavanones	563.18	255.07	[M-H]-	13241-31-1	C09828	-	C09828	-
127	Pinocembrin-7-O-rutinoside*	564.184	C27H32O13	Flavanones	563.18	255.07	[M-H]-	118985-31-2	-	-	-	-
128	Poncirin (Isosakuranetin-7-O-neohesperidoside)*	594.195	C28H34O14	Flavanones	593.19	285.08	[M-H]-	14941-08-3	C09830	-	C09830	-
129	Quercetin 3-O-glucoside 7-O-xyloside	596.138	C26H28O16	Flavonols	597.15	303.05	[M+H]+	-	-	-	CM00591	MetMap115
130	Quercetin-3-O-(2''-O-glucosyl)glucuronide	640.128	C27H28O18	Flavonols	641.13	303.05	[M+H]+	-	-	-	CM00615	MetMap117
131	Quercetin-3-O-(4''-O-glucosyl)rhamnoside*	610.153	C27H30O16	Flavonols	611.16	303.05	[M+H]+	59262-54-3	C17563	-	C17563	-
132	Quercetin-3-O-(4''-glucosyl)glucoside; Meratin	626.148	C27H30O17	Flavonols	627.15	303.05	[M+H]+	27215-04-9	-	-	-	-
133	Quercetin-3-O-(6''-O-acetyl)galactoside	506.106	C23H22O13	Flavonols	505.1	300.03	[M-H]-	-	-	-	CM00580	MetMap115
134	Quercetin-3-O-(6''-O-acetyl)glucoside	506.106	C23H22O13	Flavonols	507.12	303.05	[M+H]+	-	-	-	CM00579	MetMap115
135	Quercetin-3-O-(6''-O-galloyl)galactoside	616.106	C28H24O16	Flavonols	617.11	153.02	[M+H]+	53171-28-1	-	-	-	-
136	Quercetin-3-O-(6''-O-malonyl)glucoside	550.096	C24H22O15	Flavonols	549.09	300.03	[M-H]-	96862-01-0	C12638	ko00944	C12638	MetMap115
137	Quercetin-3-O-apiosyl(1→2)galactoside*	596.138	C26H28O16	Flavonols	597.14	303.04	[M+H]+	-	-	-	CM00592	MetMap115
138	Quercetin-3-O-arabinoside	434.085	C20H18O11	Flavonols	433.08	300.03	[M-H]-	22255-13-6	-	-	-	-
139	Quercetin-3-O-galactoside (Hyperin)	464.096	C21H20O12	Flavonols	463.09	300.03	[M-H]-	482-36-0	C10073	-	C10073	MetMap115
140	Quercetin-3-O-glucoside (Isoquercitrin)	464.096	C21H20O12	Flavonols	463.09	300.03	[M-H]-	482-35-9	C05623	ko00944,ko01100,ko01110	C05623	MetMap115
141	Quercetin-3-O-glucoside-7-O-rhamnoside*	610.153	C27H30O16	Flavonols	611.16	303.05	[M+H]+	-	-	-	CM00600	MetMap115
142	Quercetin-3-O-glucuronide	478.075	C21H18O13	Flavonols	479.09	303.05	[M+H]+	22688-79-5	-	-	CM00571	MetMap117
143	Quercetin-3-O-neohesperidoside*	610.153	C27H30O16	Flavonols	611.16	303.05	[M+H]+	29662-79-1	-	-	CM00601	MetMap115
144	Quercetin-3-O-robinobioside	610.153	C27H30O16	Flavonols	609.15	300.03	[M-H]-	52525-35-6	-	-	CM00603	MetMap115
145	Quercetin-3-O-rutinoside (Rutin)	610.153	C27H30O16	Flavonols	609.15	301.04	[M-H]-	153-18-4	C05625	ko00944,ko01100,ko01110	C05625	MetMap115
146	Quercetin-3-O-sambubioside*	596.138	C26H28O16	Flavonols	597.14	303.05	[M+H]+	83048-35-5	C12637	ko00944	C12637	MetMap115
147	Quercetin-3-O-sambubioside-7-O-rhamnoside	742.196	C32H38O20	Flavonols	743.2	449.1	[M+H]+	129235-39-8	C10175	ko00944	C10175	MetMap115
148	Quercetin-4'-O-glucoside (Spiraeoside)*	464.096	C21H20O12	Flavonols	463.09	301.04	[M-H]-	20229-56-5	-	-	-	-
149	Quercetin-4'-O-glucuronide*	478.075	C21H18O13	Flavonols	477.07	301.04	[M-H]-	201463-36-7	-	-	CM00572	MetMap117
150	Quercetin-5-O-glucuronide	478.075	C21H18O13	Flavonols	479.08	303.06	[M+H]+	-	-	-	CM00573	MetMap117
151	Quercetin-5-O-β-D-glucoside*	464.096	C21H20O12	Flavonols	465.1	303.05	[M+H]+	-	-	-	-	-
152	Quercetin-7-O-(6''-malonyl)glucoside	550.096	C24H22O15	Flavonols	551.1	303.05	[M+H]+	98767-37-4	-	-	-	-
153	Quercetin-7-O-glucoside	464.096	C21H20O12	Flavonols	463.09	301.04	[M-H]-	491-50-9	C12639	-	C12639	-
154	Quercetin-7-O-rutinoside*	610.153	C27H30O16	Flavonols	611.16	303.05	[M+H]+	147714-62-3	-	-	-	-
155	Rhamnetin-3-O-Glucoside*	478.111	C22H22O12	Flavonols	479.12	317.07	[M+H]+	27875-34-9	-	-	CM00576	MetMap117
156	Tamarixetin-3-O-glucoside-7-O-rhamnoside*	624.169	C28H32O16	Flavonols	625.18	317.07	[M+H]+	-	-	-	-	-
157	Tamarixetin-3-O-rutinoside	624.169	C28H32O16	Flavonols	623.163	315.05	[M-H]-	-	-	-	-	-
158	Taxifolin(Dihydroquercetin)	304.058	C15H12O7	Flavanonols	303.05	125.02	[M-H]-	480-18-2	C01617	ko00941,ko01100,ko01110	C01617	MetMap117
159	Taxifolin-3-O-rhamnoside (Astilbin)	450.116	C21H22O11	Flavanonols	449.11	303.08	[M-H]-	29838-67-3	C17449	-	C17449	MetMap117
160	Tricetin 3'-glucuronide*	478.075	C21H18O13	Flavones	477.07	301.04	[M-H]-	-	-	-	-	-
161	Tricin-7-O-saccharic acid	522.101	C23H22O14	Flavones	521.09	329.2	[M-H]-	-	-	-	-	-
162	Yuanhuanin*	462.116	C22H22O11	Flavones	463.12	301.08	[M+H]+	83133-14-6	-	-	-	-
163	xylosyl phellodendroside	650.221	C31H38O15	Flavanonols	649.212	487.161	[M-H]-	-	-	-	-	-
